# Supplementary material for: Salivary sex hormones in adolescent females with trichotillomania
Source: Psychiatry Res. 2018 Jul;265:221–3. doi: 10.1016/j.psychres.2018.05.012 (PMC5985958; doi:10.1016/j.psychres.2018.05.012)
Supplement: Supplementary file 1 [file mmc1.zip]

Archive with 1 entries (1 files):
- Data Profile.xml
