# Supplementary material for: Salivary sex hormones in adolescent females with trichotillomania
Source: Psychiatry Res. 2018 Jul;265:221–3. doi: 10.1016/j.psychres.2018.05.012 (PMC5985958; doi:10.1016/j.psychres.2018.05.012)
Supplement: Supplementary file 1 [file mmc1.zip › Data Profile.xml]

<?xml version="1.0" encoding="UTF-8" standalone="no"?><data:data><datasets><author>JGRANT4@BSD.UCHICAGO.EDU</author><type>0</type><dataset><value>1</value><reason>The data that has been used is confidential</reason><comments/></dataset></datasets></data:data>
